# Supplementary material for: Comparative Thermal Research on Energetic Molecular Perovskite Structures
Source: Molecules. 2022 Jan 26;27(3):805. doi: 10.3390/molecules27030805 (PMC8840576; doi:10.3390/molecules27030805)
Supplement: Supplementary file 1 [file molecules-27-00805-s001.zip]

Archive with 1 entries (1 files):
- molecules-1544272-supplementary.pdf
